# Supplementary material for: NONO and RALY proteins are required for YB-1 oxaliplatin induced resistance in colon adenocarcinoma cell lines
Source: Mol Cancer. 2011 Nov 25;10:145. doi: 10.1186/1476-4598-10-145 (PMC3240900; doi:10.1186/1476-4598-10-145)
Supplement: Additional file 3 — Impact of siRNAs on SW480 colorectal cancer cell viability. The tables in this file present the raw data on the viability of SW480 cells after the transfections of siRNA sequences. [file 1476-4598-10-145-S3.XLS]

## Sheet: Additional file 4
Additional file 3. Impact of siRNAs on SW480 colorectal cancer cell viability.
siRNA	Well	Run	Celline	dose 0	control dose 0	Viability		siRNA	Well	Run	Celline	dose 0	control dose 0	Viability		Avg Viability
FBL_WHGv1_A94	E11	Run1	SW480	2430000	4055000	0.59926		FBL_WHGv1_A94	E11	Run2	SW480	2330000	3545000	0.657264		0.628262
FBL_WHGv1_B94	E12	Run1	SW480	1420000	4055000	0.350185		FBL_WHGv1_B94	E12	Run2	SW480	1590000	3545000	0.448519		0.399352
FBL_WHGv1_C94	F11	Run1	SW480	2380000	4055000	0.58693		FBL_WHGv1_C94	F11	Run2	SW480	2280000	3545000	0.643159		0.615045
FBL_WHGv1_D94	F12	Run1	SW480	2150000	4055000	0.53021		FBL_WHGv1_D94	F12	Run2	SW480	1950000	3545000	0.550071		0.54014
FLJ20758_WHGv1_A138	I7	Run1	SW480	1690000	4055000	0.416769		FLJ20758_WHGv1_A138	I7	Run2	SW480	2500000	3545000	0.705219		0.560994
FLJ20758_WHGv1_B138	I8	Run1	SW480	2240000	4055000	0.552404		FLJ20758_WHGv1_B138	I8	Run2	SW480	2240000	3545000	0.631876		0.59214
FLJ20758_WHGv1_C138	J7	Run1	SW480	2610000	4055000	0.64365		FLJ20758_WHGv1_C138	J7	Run2	SW480	2400000	3545000	0.67701		0.66033
FLJ20758_WHGv1_D138	J8	Run1	SW480	3190000	4055000	0.786683		FLJ20758_WHGv1_D138	J8	Run2	SW480	3170000	3545000	0.894217		0.84045
HNRPK_WHGv1_A204	K7	Run1	SW480	1640000	4055000	0.404439		HNRPK_WHGv1_A204	K7	Run2	SW480	1640000	3545000	0.462623		0.433531
HNRPK_WHGv1_B204	K8	Run1	SW480	4350000	4055000	1.07275		HNRPK_WHGv1_B204	K8	Run2	SW480	4140000	3545000	1.16784		1.1203
HNRPK_WHGv1_C204	L7	Run1	SW480	1840000	4055000	0.453761		HNRPK_WHGv1_C204	L7	Run2	SW480	2390000	3545000	0.674189		0.563975
HNRPK_WHGv1_D204	L8	Run1	SW480	3130000	4055000	0.771887		HNRPK_WHGv1_D204	L8	Run2	SW480	3110000	3545000	0.877292		0.824589
HNRPL_WHGv1_A204	K9	Run1	SW480	2230000	4055000	0.549938		HNRPL_WHGv1_A204	K9	Run2	SW480	2380000	3545000	0.671368		0.610653
HNRPL_WHGv1_B204	K10	Run1	SW480	2010000	4055000	0.495684		HNRPL_WHGv1_B204	K10	Run2	SW480	1830000	3545000	0.51622		0.505952
HNRPL_WHGv1_C204	L9	Run1	SW480	3420000	4055000	0.843403		HNRPL_WHGv1_C204	L9	Run2	SW480	3310000	3545000	0.933709		0.888556
HNRPL_WHGv1_D204	L10	Run1	SW480	2570000	4055000	0.633785		HNRPL_WHGv1_D204	L10	Run2	SW480	2540000	3545000	0.716502		0.675144
ILF2_DGv2_A16	C7	Run1	SW480	1920000	4055000	0.47349		ILF2_DGv2_A16	C7	Run2	SW480	1860000	3545000	0.524683		0.499086
ILF2_DGv2_B16	C8	Run1	SW480	2420000	4055000	0.596794		ILF2_DGv2_B16	C8	Run2	SW480	2620000	3545000	0.739069		0.667932
ILF2_DGv2_C16	D7	Run1	SW480	3080000	4055000	0.759556		ILF2_DGv2_C16	D7	Run2	SW480	3490000	3545000	0.984485		0.872021
ILF2_DGv2_D16	D8	Run1	SW480	2460000	4055000	0.606658		ILF2_DGv2_D16	D8	Run2	SW480	2530000	3545000	0.713681		0.66017
LOC138046_WHGv1_A176	I15	Run1	SW480	3520000	4055000	0.868064		LOC138046_WHGv1_A176	I15	Run2	SW480	3780000	3545000	1.06629		0.967177
LOC138046_WHGv1_B176	I16	Run1	SW480	3800000	4055000	0.937115		LOC138046_WHGv1_B176	I16	Run2	SW480	4070000	3545000	1.1481		1.04261
LOC138046_WHGv1_C176	J15	Run1	SW480	3780000	4055000	0.932182		LOC138046_WHGv1_C176	J15	Run2	SW480	3620000	3545000	1.02116		0.97667
LOC138046_WHGv1_D176	J16	Run1	SW480	2220000	4055000	0.547472		LOC138046_WHGv1_D176	J16	Run2	SW480	1780000	3545000	0.502116		0.524794
MRPL23_DGv2_A26	C11	Run1	SW480	3370000	4055000	0.831073		MRPL23_DGv2_A26	C11	Run2	SW480	3540000	3545000	0.99859		0.914831
MRPL23_DGv2_B26	C12	Run1	SW480	3600000	4055000	0.887793		MRPL23_DGv2_B26	C12	Run2	SW480	3730000	3545000	1.05219		0.96999
MRPL23_DGv2_C26	D11	Run1	SW480	2390000	4055000	0.589396		MRPL23_DGv2_C26	D11	Run2	SW480	2350000	3545000	0.662906		0.626151
MRPL23_DGv2_D26	D12	Run1	SW480	3160000	4055000	0.779285		MRPL23_DGv2_D26	D12	Run2	SW480	3150000	3545000	0.888575		0.83393
MRPL43_WHGv1_A219	K15	Run1	SW480	3310000	4055000	0.816276		MRPL43_WHGv1_A219	K15	Run2	SW480	3090000	3545000	0.87165		0.843963
MRPL43_WHGv1_B219	K16	Run1	SW480	3850000	4055000	0.949445		MRPL43_WHGv1_B219	K16	Run2	SW480	3530000	3545000	0.995769		0.972607
MRPL43_WHGv1_C219	L15	Run1	SW480	2490000	4055000	0.614057		MRPL43_WHGv1_C219	L15	Run2	SW480	2200000	3545000	0.620592		0.617325
MRPL43_WHGv1_D219	L16	Run1	SW480	4090000	4055000	1.00863		MRPL43_WHGv1_D219	L16	Run2	SW480	4080000	3545000	1.15092		1.07977
MRPL44_WHGv1_A151	I13	Run1	SW480	3300000	4055000	0.81381		MRPL44_WHGv1_A151	I13	Run2	SW480	3220000	3545000	0.908322		0.861066
MRPL44_WHGv1_B151	I14	Run1	SW480	2880000	4055000	0.710234		MRPL44_WHGv1_B151	I14	Run2	SW480	2960000	3545000	0.834979		0.772607
MRPL44_WHGv1_C151	J13	Run1	SW480	3570000	4055000	0.880395		MRPL44_WHGv1_C151	J13	Run2	SW480	3180000	3545000	0.897038		0.888716
MRPL44_WHGv1_D151	J14	Run1	SW480	3870000	4055000	0.954377		MRPL44_WHGv1_D151	J14	Run2	SW480	3480000	3545000	0.981664		0.968021
MRPL9_WHGv1_A151	I11	Run1	SW480	3860000	4055000	0.951911		MRPL9_WHGv1_A151	I11	Run2	SW480	3950000	3545000	1.11425		1.03308
MRPL9_WHGv1_B151	I12	Run1	SW480	3390000	4055000	0.836005		MRPL9_WHGv1_B151	I12	Run2	SW480	3400000	3545000	0.959097		0.897551
MRPL9_WHGv1_C151	J11	Run1	SW480	3510000	4055000	0.865598		MRPL9_WHGv1_C151	J11	Run2	SW480	3660000	3545000	1.03244		0.949019
MRPL9_WHGv1_D151	J12	Run1	SW480	2970000	4055000	0.732429		MRPL9_WHGv1_D151	J12	Run2	SW480	2920000	3545000	0.823695		0.778062
MRPS7_WHGv1_A132	I5	Run1	SW480	1800000	4055000	0.443896		MRPS7_WHGv1_A132	I5	Run2	SW480	2160000	3545000	0.609309		0.526603
MRPS7_WHGv1_B132	I6	Run1	SW480	3100000	4055000	0.764488		MRPS7_WHGv1_B132	I6	Run2	SW480	3230000	3545000	0.911142		0.837815
MRPS7_WHGv1_C132	J5	Run1	SW480	3320000	4055000	0.818742		MRPS7_WHGv1_C132	J5	Run2	SW480	3370000	3545000	0.950635		0.884688
MRPS7_WHGv1_D132	J6	Run1	SW480	2150000	4055000	0.53021		MRPS7_WHGv1_D132	J6	Run2	SW480	2280000	3545000	0.643159		0.586684
NONO_DGv2_A21	C9	Run1	SW480	2900000	4055000	0.715166		NONO_DGv2_A21	C9	Run2	SW480	3480000	3545000	0.981664		0.848415
NONO_DGv2_B21	C10	Run1	SW480	2630000	4055000	0.648582		NONO_DGv2_B21	C10	Run2	SW480	2820000	3545000	0.795487		0.722034
NONO_DGv2_C21	D9	Run1	SW480	2730000	4055000	0.673243		NONO_DGv2_C21	D9	Run2	SW480	2840000	3545000	0.801128		0.737186
NONO_DGv2_D21	D10	Run1	SW480	2900000	4055000	0.715166		NONO_DGv2_D21	D10	Run2	SW480	3510000	3545000	0.990127		0.852647
PABPC1_WHGv1_A128	G13	Run1	SW480	3850000	4055000	0.949445		PABPC1_WHGv1_A128	G13	Run2	SW480	3710000	3545000	1.04654		0.997995
PABPC1_WHGv1_B128	G14	Run1	SW480	3190000	4055000	0.786683		PABPC1_WHGv1_B128	G14	Run2	SW480	2870000	3545000	0.809591		0.798137
PABPC1_WHGv1_C128	H13	Run1	SW480	3460000	4055000	0.853268		PABPC1_WHGv1_C128	H13	Run2	SW480	3080000	3545000	0.868829		0.861048
PABPC1_WHGv1_D128	H14	Run1	SW480	2040000	4055000	0.503083		PABPC1_WHGv1_D128	H14	Run2	SW480	1810000	3545000	0.510578		0.50683
RALY_WHGv1_A212	K11	Run1	SW480	3470000	4055000	0.855734		RALY_WHGv1_A212	K11	Run2	SW480	3680000	3545000	1.03808		0.946908
RALY_WHGv1_B212	K12	Run1	SW480	2470000	4055000	0.609125		RALY_WHGv1_B212	K12	Run2	SW480	2280000	3545000	0.643159		0.626142
RALY_WHGv1_C212	L11	Run1	SW480	2710000	4055000	0.668311		RALY_WHGv1_C212	L11	Run2	SW480	3040000	3545000	0.857546		0.762928
RALY_WHGv1_D212	L12	Run1	SW480	2860000	4055000	0.705302		RALY_WHGv1_D212	L12	Run2	SW480	2860000	3545000	0.80677		0.756036
RPS4X_WHGv1_A103	G5	Run1	SW480	1530000	4055000	0.377312		RPS4X_WHGv1_A103	G5	Run2	SW480	1450000	3545000	0.409027		0.393169
RPS4X_WHGv1_B103	G6	Run1	SW480	2660000	4055000	0.65598		RPS4X_WHGv1_B103	G6	Run2	SW480	2430000	3545000	0.685472		0.670726
RPS4X_WHGv1_C103	H5	Run1	SW480	1330000	4055000	0.32799		RPS4X_WHGv1_C103	H5	Run2	SW480	1320000	3545000	0.372355		0.350173
RPS4X_WHGv1_D103	H6	Run1	SW480	2310000	4055000	0.569667		RPS4X_WHGv1_D103	H6	Run2	SW480	2320000	3545000	0.654443		0.612055
RPS7_WHGv1_A224	M7	Run1	SW480	3790000	4055000	0.934649		RPS7_WHGv1_A224	M7	Run2	SW480	3840000	3545000	1.08322		1.00893
RPS7_WHGv1_B224	M8	Run1	SW480	3410000	4055000	0.840937		RPS7_WHGv1_B224	M8	Run2	SW480	3130000	3545000	0.882934		0.861935
RPS7_WHGv1_C224	N7	Run1	SW480	3860000	4055000	0.951911		RPS7_WHGv1_C224	N7	Run2	SW480	3780000	3545000	1.06629		1.0091
RPS7_WHGv1_D224	N8	Run1	SW480	4240000	4055000	1.04562		RPS7_WHGv1_D224	N8	Run2	SW480	3990000	3545000	1.12553		1.08558
SERPINH1_DGv2_A05	C5	Run1	SW480	2230000	4055000	0.549938		SERPINH1_DGv2_A05	C5	Run2	SW480	2350000	3545000	0.662906		0.606422
SERPINH1_DGv2_B05	C6	Run1	SW480	573138	4055000	0.141341		SERPINH1_DGv2_B05	C6	Run2	SW480	551504	3545000	0.155572		0.148457
SERPINH1_DGv2_C05	D5	Run1	SW480	2370000	4055000	0.584464		SERPINH1_DGv2_C05	D5	Run2	SW480	2470000	3545000	0.696756		0.64061
SERPINH1_DGv2_D05	D6	Run1	SW480	3480000	4055000	0.8582		SERPINH1_DGv2_D05	D6	Run2	SW480	3630000	3545000	1.02398		0.941089
SYNCRIP_WHGv1_A117	G9	Run1	SW480	2760000	4055000	0.680641		SYNCRIP_WHGv1_A117	G9	Run2	SW480	2710000	3545000	0.764457		0.722549
SYNCRIP_WHGv1_B117	G10	Run1	SW480	1780000	4055000	0.438964		SYNCRIP_WHGv1_B117	G10	Run2	SW480	1910000	3545000	0.538787		0.488876
SYNCRIP_WHGv1_C117	H9	Run1	SW480	2660000	4055000	0.65598		SYNCRIP_WHGv1_C117	H9	Run2	SW480	2710000	3545000	0.764457		0.710219
SYNCRIP_WHGv1_D117	H10	Run1	SW480	2480000	4055000	0.611591		SYNCRIP_WHGv1_D117	H10	Run2	SW480	2690000	3545000	0.758815		0.685203
